# Supplementary material for: Analysis of the stability of 70 housekeeping genes during iPS reprogramming
Source: Sci Rep. 2020 Dec 10;10:21711. doi: 10.1038/s41598-020-78863-5 (PMC7728746; doi:10.1038/s41598-020-78863-5)
Supplement: Supplementary file 2 — Supplementary Tables. [file 41598_2020_78863_MOESM2_ESM.xlsx]

## Sheet: Title page
Analysis of the stability of 70 housekeeping genes during iPS reprogramming
Yulia Panina1,2*, Arno Germond1, Tomonobu M. Watanabe1
1RIKEN Center for Biosystems Dynamics Research (BDR), 6-2-3 Furuedai, Suita, Osaka 565-0874, Japan
2Hokkaido University Faculty of Pharmaceutical Sciences, Kita Ward, Sapporo, Hokkaido 060-0812, Japan
*Corresponding author: Yulia Panina, Hokkaido University Faculty of Pharmaceutical Sciences, Kita Ward, Sapporo, Hokkaido 060-0812, Japan
Tel: +81-75-366-7012
Email: yulia.panina@pharm.hokudai.ac.jp
Supplementary Information

## Sheet: Sup.Table S1
Symbol	Accession N (mRNA)	General Protein Information	Splice variants	mouse embryo ENCODE CNS (RPKM)	Gene Ontology: Function
Aasdh	NM_173765.3	aminoadipate-semialdehyde dehydrogenase	no	3.1	ATP binding, L-aminoadipate-semialdehyde dehydrogenase activity, catalytic activity, ligase activity, nucleotide binding, oxidoreductase activity
Actb	NM_007393.5	actin, beta	no	1065	ATP binding, Tat protein binding, kinesin binding, nitric-oxide synthase binding, nucleotide binding, protein kinase binding, structural constituent of postsynaptic actin cytoskeleton
Ada	NM_001272052.1	adenosine deaminase	no	0	adenosine deaminase activity, adenosine deaminase activity, adenosine deaminase activity, deaminase activity, hydrolase activity, metal ion binding, purine nucleoside binding, zinc ion binding
Alas1	NM_001291835.1	aminolevulinic acid synthase 1	no	9	5-aminolevulinate synthase activity, catalytic activity, identical protein binding, pyridoxal phosphate binding, transferase activity, transferring acyl groups
Alb	NM_009654.4	albumin	yes (start)	0	DNA binding, chaperone binding, drug binding, fatty acid binding, identical protein binding, lipid binding, metal ion binding, contributes_to oxygen binding, pyridoxal phosphate binding, toxic substance binding, zinc ion binding
Atp5f1	NM_009725.4	ATP synthase, H+ transporting, mitochondrial F0 complex, subunit B1	no	74.4	contributes_to ATPase activity, hydrogen ion transmembrane transporter activity, contributes_to proton-transporting ATP synthase activity, rotational mechanism
B2m	NM_009735.3	beta-2 microglobulin	no	19.5	protein binding (immune response)
Car6	NM_009802.2	carbonic anhydrase 6	yes (exons 1 and 2)	0	carbonate dehydratase activity, lyase activity, metal ion binding, zinc ion binding
Cdc14a	NM_001080818.2	CDC14 cell division cycle 14A	yes (exons 1, 5, 6)	3	hydrolase activity, phosphatase activity, protein tyrosine/serine/threonine phosphatase activity
Cox4i1	NM_009941.3	cytochrome c oxidase subunit 4I1	no	316	contributes_to cytochrome-c oxidase activity
Cpne2	NM_153507.2	copine II	yes (exons 1-6)	3	cellular response to calcium ion
Crebbp	NM_001025432.1	CREB binding protein	no	7.4	contributes_to DNA binding transcription factor activity, MRF binding, RNA polymerase II transcription factor binding, SMAD binding, TFIIB-class transcription factor binding, acetyltransferase activity, activating transcription factor binding, cAMP response element binding protein binding, chromatin binding, damaged DNA binding, histone acetyltransferase activity, metal ion binding, p53 binding, …
Cript	NM_019936.3	cysteine-rich PDZ-binding protein	yes (start)	26.6	PDZ domain binding, microtubule binding, protein complex binding, scaffold protein binding
Def8	NM_001253783.1	differentially expressed in FDCP 8	no	6.9	metal ion binding, PLEKHM1/DEF8/RAB7 complex regulates lysosome positioning
Dtwd2	NM_026854.3	DTW domain containing 2	yes (exons 3, 4)	0.6	positive regulation of protein targeting to mitochondrion
Eef1d	NM_029663.2	eukaryotic translation elongation factor 1 delta (guanine nucleotide exchange protein)	yes (exons 3, 6)	40.4	DNA binding, activating transcription factor binding, cadherin binding, heat shock protein binding, translation elongation factor activity
Eln	NM_007925.4	elastin	no	3.2	extracellular matrix binding, extracellular matrix structural constituent
Fbxl12	NM_013911.3	F-box and leucine-rich repeat protein 12	yes (every exon)	5.3	ubiquitin-protein transferase activity
Fh1	NM_010209.2	fumarate hydratase 1	no	34	fumarate hydratase activity, lyase activity
Foxp4	NM_001110824.1	forkhead box P4	yes (exon 11)	25.5	metal ion binding, protein homodimerization activity, sequence-specific DNA binding, transcriptional repressor activity, RNA polymerase II proximal promoter
G6pdx	NM_008062.2	glucose-6-phosphate dehydrogenase X-linked	no	12.7	NADP binding, carbohydrate binding, glucose binding, glucose-6-phosphate dehydrogenase activity, oxidoreductase activity, protein homodimerization activity
Gapdh	NM_001289726.1	glyceraldehyde-3-phosphate dehydrogenase	yes (start)	24.2	aspartic-type endopeptidase inhibitor activity, disordered domain specific binding, glyceraldehyde-3-phosphate dehydrogenase (NAD+) (phosphorylating) activity, microtubule binding, peptidyl-cysteine S-nitrosylase activity
Got1	NM_010324.2	glutamic-oxaloacetic transaminase 1, soluble	no	11.5	L-cysteine:2-oxoglutarate aminotransferase activity, L-phenylalanine:2-oxoglutarate aminotransferase activity, carboxylic acid binding, phosphatidylserine decarboxylase activity, pyridoxal phosphate binding, transaminase activity, transferase activity
Gtf2h3	NM_181410.3	general transcription factor IIH, polypeptide 3	no	13.8	contributes_to DNA-dependent ATPase activity, contributes_to RNA polymerase II carboxy-terminal domain kinase activity, damaged DNA binding, metal ion binding, protein N-terminus binding, contributes_to protein kinase activity, translation factor activity, RNA binding
Gusb	NM_010368.2	glucuronidase, beta	yes (start, exons 3-11)	6.4	beta-glucuronidase activity, carbohydrate binding, hydrolase activity, hydrolyzing O-glycosyl compounds, protein domain specific binding, receptor binding
H13	NM_001159551.1	histocompatibility 13	yes (exons 3-11)	9.9	aspartic endopeptidase activity, intramembrane cleaving, membrane protein proteolysis
Hddc2	NM_027168.2	HD domain containing 2	no	2.836	5'-deoxynucleotidase activity
Hmbs	NM_001110251.1	hydroxymethylbilane synthase	no, but all NMD target	30.207	heme biosynthetic process IBA PubMed peptidyl-pyrromethane cofactor linkage IEA heme biosynthesis, peptidyl-pyrromethane cofactor linkage, porphyrin-containing compound biosynthetic process
Hprt1	NM_013556.2	hypoxanthine guanine phosphoribosyl transferase	no	16.041	GMP catabolism, IMP metabolism, T cell mediated cytotoxicity, adenine metabolism, CNS neuron development, dopamine metabolism, grooming behavior, guanine salvage, locomotory behavior
Idh3a	NM_029573.2	isocitrate dehydrogenase 3 (NAD+) alpha	yes (exons 1-4)	14.173	NADH metabolism, isocitrate metabolism, oxidation-reduction process, TCA cycle
Dele1	NM_024179.5	DAP3 binding cell death enhancer 1 (Dele1)	no data	13.2	apoptosis
Ldha	NM_001136069.2	lactate dehydrogenase A	yes (exons 1-6, 7)	186.26	L-lactate dehydrogenase activity, TCA cycle
Mdh1	NM_001316675.1	malate dehydrogenase 1, NAD (soluble)	no	106.822	NADH metabolism, L-malate dehydrogenase activity, TCA cycle
Mlh3	NM_001304475.1	mutL homolog 3	no	1.814	cell response to DNA damage, ATPase activity, centromeric DNA binding, meiosis, mismatch repair
Mpi	NM_025837.2	mannose phosphate isomerase	yes (start)	8.88	interconversion of fructose-6-phosphate and mannose-6-phosphate and plays a critical role in maintaining the supply of D-mannose derivatives, which are required for most glycosylation
Nubp1	NM_011955.2	nucleotide binding protein 1	no	14.591	cell projection organisation, cellular iron ion homeostasis, centrosome localization, regulation of cell growth
Pdha1	NM_008810.3	pyruvate dehydrogenase E1 alpha 1	no	34.054	nuclear-encoded mitochondrial multienzyme complex that catalyzes the overall conversion of pyruvate to acetyl-CoA and CO(2), and provides the primary link between glycolysis and the tricarboxylic acid (TCA) cycle
Pfkp	NM_001291071.1	phosphofructokinase, platelet	yes (start)	5.34 -> 90	6-phosphofructokinase activity, glycolysis
Pgam1	NM_023418.2	phosphoglycerate mutase 1	yes (start)	161.137	glycolysis, regulation of pentose-phosphate shunt
Pgk1	NM_008828.3	phosphoglycerate kinase 1	yes (start)	165.123	glycolytic enzyme that catalyzes the conversion of 1,3-diphosphoglycerate to 3-phosphoglycerate, angiogenesis
Plekha1	NM_001346515.1	pleckstrin homology domain containing, family A (phosphoinositide binding specific) member 1	no	12.306 -> 32	lipid binding, lipid metabolism, PDZ binding, face morphogenesis, estrogen metabolism, luteinization, PI3K signaling, PDGFR signaling
Pole	NM_011132.2	polymerase (DNA directed), epsilon	no	7.947	DNA binding, DNA repair, DNA replication proofreading, cell cycle progression
Ppia	NM_008907.2	peptidylprolyl isomerase A	yes (start)	1109.11	cyclosporin A binding, hemostasis, lipid droplet organization, neuron differentiation, protein folding and secretion
Pten	NM_008960.2	phosphatase and tensin homolog	yes (start)	5.323	phosphatase with dual activity against phospholipids and proteins, and acts as a tumor-suppressor, angiogenesis, apoptosis, Wnt signaling, PDGFR signaling, cell migration, insulin response, PI3K-AKT network, mTOR, focal adhesion, PTEN regulation
Ripk3	NM_019955.2	receptor-interacting serine-threonine kinase 3	yes (exons 1, 2, 3)	3.038	Programmed Cell Death, RIPL1-mediated necrosis, NF-kB signaling, TLR4 cascade
Rnd1	NM_172612.3	Rho family GTPase 1	yes (start, exons 4-5)	2.442	Rho signaling, actin filament bundle assembly, cytokinesis, actin cell polarity, negative regulation of cell adhesion, neuron remodeling, cell shape and migration
Rnf7	NM_011279.3	ring finger protein 7	yes (start)	72.964	NEDD8 ligase activity, ubiquitin-dependent catabolism, apoptosis, cell migration
Rpl13a	NM_009438.5	ribosomal protein L13A	yes (exon 1, 2)	459.662	ribosomal component
Rpl15	NM_001359897.1	ribosomal protein L15	yes (start)	200.598	ribosomal component
Rpl7	NM_011291.5	ribosomal protein L7	yes (exon 1)	611.277	ribosomal component
Rplp1	NM_018853.3	ribosomal protein, large, P1	yes (start)	1345.9	ribosomal component
Rps11	NM_013725.4	ribosomal protein S11	yes (exon 1, 2)	229.467	ribosomal component
Rps18	NM_011296.2	ribosomal protein S18	yes (start)	348.048	ribosomal component
Rps3	NM_012052.2	ribosomal protein S3	yes (start)	356.054	ribosomal component
Rps9	NM_029767.2	ribosomal protein S9	no	388.561	ribosomal component
Sdha	NM_023281.1	succinate dehydrogenase complex, subunit A, flavoprotein (Fp)	yes (start)	47.419	succinate-ubiquinone oxidoreductase, a complex of the mitochondrial respiratory chain, electron transport activity, TCA cycle, nervous system development
Slc4a1ap	NM_001347328.1	solute carrier family 4 (anion exchanger), member 1, adaptor protein	yes (exon 1, 10)	4.301	mRNA binding, protein binding
Slc5a11	NM_146198.2	solute carrier family 5 (sodium/glucose cotransporter), member 11	yes (exon 4, 14-18)	0	SLC-mediated transmembrane transport, apoptosis
Snrpb	NM_009225.2	small nuclear ribonucleoprotein B	no	83.569	mRNA splicing, protein methylation, snRNP assembly
Srp72	NM_025691.1	signal recognition particle 72	no	21.655	contributes to ribosome binding
Srsf7	NM_146083.2	serine/arginine-rich splicing factor 7	no	98.793	pre-mRNA splicing factor, constitutes part of the spliceosome, RNA export
Stim1	NM_009287.5	stromal interaction molecule 1	no	3.282	calcium ion transport, cellular calcium homeostasis, myotube difdferentiation, positive of adenylate cyclase activity, positive regulation of angiogenesis
Tbp	NM_013684.3	TATA box binding protein	yes (start, exon 5, 8, 6-9)	13.249	Positive regulation of rRNA expression, RNA polymerase binding, estrogen signaling, transcription
Tfrc	NM_011638.4	transferrin receptor	no	17.585	cell surface receptor necessary for cellular iron uptake by the process of receptor-mediated endocytosis, required for erythropoiesis and neurologic development
Tmem41b	NM_153525.5	transmembrane protein 41B	yes (start)	6.01	autophagosome assembly, mitochondria-associated ER membrane, neural system development
Tubb5	NM_011655.5	tubulin, beta 5 class I	yes (start)	641.218	AURKA activation, cell cycle, cilium assembly, mitosis, organelle biogenesis and maintenance
Ubc	NM_019639.4	ubiquitin C	all exons	764.552	protein ubiquitination, peroxisome proliferator-activated receptor (PPAR) signaling
Vim	NM_011701.4	vimentin	yes (start)	450.902	intermediate filament organisation, muscle contraction, apoptosis
Vsnl1	NM_012038.4	visinin-like 1	yes (start)	0.493	calcium binding, negative regulation of exocytosis, regulation of insulin secretion
Ywhaz	NM_001253805.1	tyrosine 3-monooxygenase/tryptophan 5-monooxygenase activation protein, zeta polypeptide	yes (start)	109.515	cell cycle, apoptosis, hemostasis, ERK1 and ERK2 cascade
http://projects.insilico.us/SpliceMiner/Search
*Splice variants explanation: "no" is used for genes that either have 1 splice variant or 2 variants with dissimilarities that do not affect primer design (such as several bases difference at the very end of the last exon or in the UTR etc.)
"yes (start)" is used for several bases difference at the start of the first exon (translated region), in which case primers should be designed starting from the middle of the first exon etc.
"yes" with exact exon numbers is used when splice variants are different at the indicated exons such that it would affect primer design and caution has to be exercised
"NMD" stands for nonsense-mediated RNA decay

## Sheet: Sup.Table S2
Gene	Accession N	Primer	Length	Start	Stop	Tm	GC%	Self	Total	cds
AasdhF1	NM_173765.3	CCAGCCTCCAGTGTGCTATT	198	383	402	59.75	55	3	3694	303..3605
AasdhR1		GGGGAGTCTGGATCAATGGG		580	561	59.52	60	4
AdaF1	NM_001272052.1	CACCCGCATTCAACAAACCC	142	159	178	60.32	55	3	1704	149..1207
AdaR1		CCGATAATGTTGCGCAGCTC		300	281	60.04	55	6
Alas1F1	NM_001291835.1	TCGCCGATGCCCATTCTTAT	182	593	612	59.6	50	5	3089	579..2507
Alas1R1		CATTGGCTGGAGGGGTTTCT		774	755	59.96	55	3
AlbF1	NM_009654.4	CACAAGAGTGAGATCGCCCA	189	144	163	59.75	55	4	2076	66..1892
AlbR1		GGATTTGTCACAGTTGGCGG		332	313	59.76	55	5
B2mF1	NM_009735.3	CTACTCGGCGCTTCAGTCG	96	13	31	60.5	63.1	4	1 - 858	46-410
B2mR1		ATACAGGCCGGTCAGTGAGA		108	89	60.3	55	6
Car6F1	NM_009802.2	CATCGACGTGAAGACGGAGG	165	170	189	60.52	60	4	1380	27..980
Car6R1		TCAGTGCCGTCAGAGGTTTC		334	315	59.97	55	4
Cdc14aF1	NM_001080818.2	CAGCGGAGTCTGGGGAACTA	172	552	571	60.97	60	3	4511	548..2359
Cdc14aR1		ATTGCCAAGTTCAGAGGTCCA		723	703	59.57	47.62	5
Cox4i1F1	NM_009941.3	TCCGTCTTGGTCTTCCGGTT	164	34	53	61.12	55	4	762	22..642
Cox4i1R1		CGAAGGCACACCGAAGTAGA		197	178	59.76	55	2
Cpne2F1	NM_153507.2	CAATGGCAGGTGGATGGAGT	132	366	385	60.03	55	3	2328	205..1851
Cpne2R1		TGGTCAAACAGGGCGAACTT		497	478	60.11	50	3
CrebbpF1	NM_001025432.1	TGGAAGAACTGCACACGACA	152	1433	1452	59.82	50	4	7507	182..7507
CrebbpR1		GAAGTGGCATTCTGTTGCCC		1584	1565	59.76	55	5
Def8F1	NM_001253783.1	TGAGAAGCTGGTTCGGTTCC	162	227	246	59.97	55	5	1..3895	144..1562
Def8R1		ATCATGCGCTCCGAGTAGTG		388	369	59.97	55	5
Dtwd2F1	NM_026854.3	TCCAGGGGCTGAAGCTACTA	145	519	538	59.66	55	4	3145	64..960
Dtwd2R1		CACCTGTTTGGGAAGTCGGA		663	644	59.89	55	3
Eef1dF1	NM_029663.2	CGAGTGCAAGAAGCCGATAC	137	382	401	59.08	55	4	2855	116..2098
Eef1dR1		AGCTTTCTGCCTGGTCGAAG		518	499	60.32	55	5
ElnF1	NM_007925.4	GTCTGACAGCGGTAGTCCC	149	90	108	59.49	63.16	5	3865	83..2665
ElnR1		ACCAGCCCCTGGATAATAGACT		238	217	60.09	50	5
Fbxl12F1	NM_013911.3	TGGCGACTCTGTTTGACCTC	161	519	538	59.97	55	3	2126	518..1498
Fbxl12R1		CATCGTGTAGAGCGTCAGGT		679	660	59.55	55	2
Fh1F1	NM_010209.2	GTGCTACGGAACGTATGCCA	195	301	320	60.46	55	5	1644	63..1586
Fh1R1		GGGTTCCTGATCCAGTCTGC		495	476	60.11	60	5
Foxp4F1	NM_001110824.1	CGACAGCAATGGCGAGATGA	144	612	631	60.81	55	4	4056	445..2502
Foxp4R1		GCAGAGGCCGACTGTTTACT		755	736	60.04	55	4
G6pdxF1	NM_008062.2	CCGGGATGGCCTTCTACCTG	193	515	534	62.04	65	6	2639	348..1895
G6pdxR1		GTGCTTATAGGAGGCTGCATCA		707	686	60.22	50	5
Got1F1	NM_010324.2	CCTCCATCAGTCTTTGCCCA	130	157	176	59.67	55	3	2065	151..1392
Got1R1		ATTCATCTGTGCGGTACGCT		286	267	59.82	50	4
Gtf2h3F1	NM_181410.3	CCGCTGACGAAGATGAGTTG	139	46	65	59.01	55	2	2664	42..971
Gtf2h3R1		TGAGAATTCGCCAGCACCAT		184	165	60.04	50	6
GusbF1	NM_010368.2	TGGCTGGGTGTGGTATGAAC	152	521	540	59.96	55	2	1 - 2694	230-2180
GusbR1		GGTGACCTCCCTCATGTTCC		672	653	59.75	60	5
H13F1	NM_001159551.1	TGTCAGCGATCCGCACAAC	192	133	151	61.03	57.89	4	5402	122..1306
H13R1		TCTGGCATGTCCGAAGAGC		324	306	59.78	57.89	6
Hddc2F1	NM_027168.2	TTCTGCGTCTAGTTGGGCAG	136	54	73	60.04	55	4	718	11..610
Hddc2R1		AGACGGTCATCTCTGGTCAC		189	170	58.82	55	5
HmbsF1	NM_013551.2	GGCCACAACCGCGGAA	131	207	222	60.32	68.75	6	1611	187..1272
HmbsR1		ACTGTATGCCAGGGTACAAGG		337	317	59.44	52.38	5
HprtF1	NM_013556.2	GTTGGGCTTACCTCACTGCT	125	53	72	59.9	55	3	1 - 1349	149-802
HprtR1		TAATCACGACGCTGGGACTG		177	158	59.8	55	3
Idh3aF1	NM_029573.2	GTGGGTGTCCAAGGTCTCTC	165	21	40	59.68	60	3	2418	7..1107
Idh3aR1		GGTGCTTTGGCAGCATCAAA		185	166	59.97	50	4
Dele1F1	NM_024179.5	GACAGATCAGGTTCCCACGG	174	262	281	60.11	60	4
Dele1R1		GTGGAAGTGGATCTGCCTCG		435	416	60.46	60	4
LdhaF1	NM_010699.2	AGACAAACTCAAGGGCGAGA	185	303	322	58.95	50	3	1661	139..1137
LdhaR1		AGATGTTCACGTTTCGCTGGA		487	467	60.27	47.62	4
Mdh1F1	NM_001316675.1	GGGAAACCCAGCCAATACGA	143	589	608	60.03	55	3	1958	203..1270
Mdh1R1		CATCAGCGGTTACACCGAGT		731	712	60.11	55	6
Mlh3F1	NM_175337.2	TGCGTTCCGGTTTAGCCATA	167	163	182	59.75	50	4	5533	126..4361
Mlh3R1		CTTCTCTACATCGTCCCCCG		329	310	59.33	60	2
MpiF1	NM_025837.2	ACCTTAGGCCAGTGGATTGC	192	241	260	60.03	55	5	1757	34..1305
MpiR1		GTTGGCATCAGGGTAGTGCT		432	413	60.04	55	3
Nubp1F1	NM_011955.2	TGCCCATCATTGGTGTGGTAG	172	701	721	60.34	52.38	5	2139	40..1002
Nubp1R1		TCACAGCTCTTGCCTATGTGTG		872	851	60.61	50	4
Pdha1F1	NM_008810.3	TGCTGGTTGCTTCCCGTAAT	175	186	205	59.96	50	3	2872	119..1291
Pdha1R1		AGCTGATCCGCCTTTAGCTC		360	341	59.89	55	6
PfkpF1	NM_019703.4	GCGCCTATCCGAAGTACCTG	138	121	140	60.32	60	4	4033	93..2447
PfkpR1		CTTTGGCCCCCGTGTAGATT		258	239	60.03	55	4
Pgam1F1	NM_023418.2	GTTGCGAGATGCTGGCTATG	150	309	328	59.41	55	4	1855	178..942
Pgam1R1		CCGCCATAGTGTCGCTCATT		458	439	60.53	55	4
Plekha1F1	NM_133942.3	TTCAAAGGTACCAAAGCAGTCA	143	472	493	58.11	40.91	6	3699	281..1351
Plekha1R1		CTTCTTCTTTCTGCGTCGGC		614	595	59.56	55	3
PoleF1	NM_011132.2	GTCTCAGCACTCAAGCGTCT	170	154	173	60.04	55	3	7167	70..6921
PoleR1		TAGTAATCCACCGCGCTGAC		323	304	59.9	55	6
PtenF1	NM_008960.2	TCCTGCAGAAAGACTTGAAGGT	182	979	1000	59.56	45.45	6	8229	869..2080
PtenR1		GCTGTGGTGGGTTATGGTCT		1160	1141	59.67	55	2
Ripk3F1	NM_019955.2	AAGTTATGGCCTACTGGTGCG	182	234	254	60.41	52.38	4	1899	1..1899
Ripk3R1		ATAGCCTTCACCTCCCAGGAT		415	395	60.06	52.38	4
Rnd1F1	NM_172612.3	AGCGAAAGACTGCTATCCCG	167	211	230	59.9	55	3	2203	113..811
Rnd1R1		ATACCGCATCTGAGTCGCTG		377	358	59.97	55	3
Rnf7F1	NM_011279.3	GAACCCTGCGTCCTTTCTTCG	131	118	138	61.53	57.14	3	1232	94..435
Rnf7R1		ATGGCACAGGTATCGCACT		248	230	59.09	52.63	3
Rpl13aF1	NM_009438.5	GGGGCAGGTTCTGGTATTGG	196	40	59	60.4	60	3	1039	32..643
Rpl13aR1		TCGGGAGGGGTTGGTATTCA		235	216	60.25	55	2
Rpl15F1	NM_025586.3	GAAGAAGCAGTCCGACGTGA	198	74	93	60.04	55	5	1857	39..653
Rpl15R1		CCCTTAGGAACTGGGCGTTT		271	252	59.96	55	5
Rpl7F1	NM_011291.5	AGAGTTGAAGGTGAAGCGCC	136	199	218	60.6	55	4	937	56..868
Rpl7R1		CATCCGAATCTCAGTGCGGT		334	315	60.18	55	5
Rplp1F1	NM_018853.3	GCTCGCTTGCATCTACTCCG	115	100	119	61.2	60	4	1 - 468	83-427
Rplp1R1		AGGCCAGAAAGGTTCGACG		214	196	60	57.8	4
Rps11F1	NM_013725.4	ATTCAGACGGAGCGTGCTTA	189	88	107	59.47	50	4	602	79..555
Rps11R1		GACGTTACCAGTGAAGGGGC		276	257	60.67	60	4
Rps18F1	NM_011296.2	CCGCCATGTCTCTAGTGATCC	164	17	37	60	57.14	6	1 - 524	22-480
Rps18R1		GGTGAGGTCGATGTCTGCTT		180	161	59.75	55	4
Rps3F1	NM_012052.2	ATTTCTCACTCGGGAGCTGG	133	157	176	59.46	55	4	1879	89..820
Rps3R1		TCTGATCCGACGACCCTTCT		289	270	60.03	55	6
Rps9F1	NM_029767.2	AAACCTATGTGACCCCACGG	163	81	100	59.67	55	4	703	50..634
Rps9R1		TCGTCTAGCGTCAACAGCTC		243	224	59.83	55	4
SdhaF1	NM_023281.1	GCAGTTTCGAGGCTTCTTCG	168	48	67	59.56	55	4	2859	33..2027
SdhaR1		TTCATGATCCACCACTGGGT		215	196	58.63	50	6
Slc4a1apF1	NM_001347328.1	AGCGAGTTTAAGAAGCCGGT	130	79	98	59.68	50	4	2512	28..2262
Slc4a1apR1		CCTCACATCCAGAGTCCAGC		208	189	59.82	60	3
Slc5a11F1	NM_146198.2	TTTCCCCAGAAGAGCATGGAG	130	326	346	59.72	52.38	4	2341	272..2293
Slc5a11R1		CAGCCAGGAAGTAGCCTTTCA		455	435	60	52.38	3
SnrbpF1	NM_009225.2	AGATCAAGCCAAAGAACTCCA	136	277	297	57.2	42.86	4	1121	129..824
SnrbpR1		ACTCGGGCAATGCCAGTATC		412	393	60.18	55	7
Srp72F1	NM_025691.1	ATGGGCAGAACAGCGACTTC	193	85	104	60.67	55	3	3605	24..2039
Srp72R1		GCCTTCTCAAAGGACAGGGAG		277	257	60.34	57.14	5
Srsf7F1	NM_146083.2	ATCCAGGGGAAGGCGATACT	193	514	533	60.1	55	3	2301	104..820
Srsf7R1		CCTGGATCTTGATCTCGACCT		706	686	58.68	52.38	6
Stim1F1	NM_009287.4	TCTTGCCCTGTGGCTTCTTTG	132	609	629	61.09	52.38	3	3609	592..2649
Stim1R1		CGGCAAAACTCTGCTTCGGT		740	721	61.51	55	4
TbpF1	NM_013684.3	TTGGCTAGGTTTCTGCGGTC	179	93	112	60.32	55	4	1 - 1842	248..1198
TbpR1		TGGAAGGCTGTTGTTCTGGT		271	252	59.45	50	3
TfrcF	NM_011638.4	AAACTGGCTGAAACGGAGGA	186	556	575	59.53	50	2	1-5008	259..2550
TfrcR		AGATCCAGCCTCACGAGGAG		741	722	60.75	60	6
Tmem41bF1	NM_153525.5	ATATGGATGACGCCAAGGCT	162	420	439	59.23	50	4	3619	149..1024
Tmem41bR1		AGGGATAAAGGAACCCGGAGA		581	561	59.99	52.38	4
Tubb5F1	NM_011655.5	GTACCTACCACGGTGACAGC	188	349	368	60.11	60	5	2645	249..1583
Tubb5R1		CCCAGACTGACCGAAAACGA		536	517	59.97	55	5
UbcF1	NM_019639.4	GACGTCGAGCCCAGTGTT	131	2209	2226	59.66	61.11	6	2424	112..2316
UbcR1		GGAAAACTAAGACACCTCCCCC		2339	2318	60.29	54.55	3
Vsnl1F	NM_012038.4	GTGGTACAAGGGCTTCCTCA	153	385	404	59.31	55	4	1951	299..874
Vsnl1R		ATGGTGCCATCACCGTTCTT		537	518	59.96	50	6
YwhazF1	NM_001253805.1	GATTGGAGGAAACCCCGTGT	190	441	460	59.96	55	3	1 - 3801	610-1340
YwhazR1		CCTTCTGCACCAGCTCATTT		630	611	58.46	50	4
